# Supplementary material for: Ancient Genomes From Bronze Age Remains Reveal Deep Diversity and Recent Adaptive Episodes for Human Oral Pathobionts
Source: Mol Biol Evol. 2024 Mar 27;41(3):msae017. doi: 10.1093/molbev/msae017 (PMC10966897; doi:10.1093/molbev/msae017)
Supplement: msae017_Supplementary_Data [file msae017_supplementary_data.zip]

Archive with 2 entries (2 files):
- supplementary_tables_S1-15.xlsx
- supplement.pdf
