# Supplementary material for: Ancient Genomes From Bronze Age Remains Reveal Deep Diversity and Recent Adaptive Episodes for Human Oral Pathobionts
Source: Mol Biol Evol. 2024 Mar 27;41(3):msae017. doi: 10.1093/molbev/msae017 (PMC10966897; doi:10.1093/molbev/msae017)
Supplement: msae017_Supplementary_Data [file msae017_supplementary_data.zip › supplementary_tables_S1-15.xlsx]

## Sheet: S1 Ancient T forsythia publishe
ID	Publication	sample_age	Phylogenetic_Analysis_Previously	Functional_Analysis_Previously	Included?	Reason
PES001	Fellows_Yates_2021	102000	Y	N	N	Low Coverage
GOY005	Fellows_Yates_2021	42800	Y	N	Y	-
TAF008	Fellows_Yates_2021	14500	Y	N	Y	-
ECO004	Fellows_Yates_2021	9500	Y	N	N	Low Coverage
ECO002	Fellows_Yates_2021	9300	Y	N	N	Low Coverage
EMN001	Fellows_Yates_2021	9000	Y	N	N	Low Coverage
OAK005	Fellows_Yates_2021	7500	Y	N	Y	-
OAK002	Fellows_Yates_2021	6100	Y	N	N	Low Coverage
VE_42	Bravo-Lopez_2020	3000	Y	Y	N	Not Shotgun Data
TO_2417J	Bravo-Lopez_2020	2800	Y	Y	N	Not Shotgun Data
TO_333O	Bravo-Lopez_2020	2600	Y	Y	N	Not Shotgun Data
CA_13	Bravo-Lopez_2020	2500	N	N	N	Not Shotgun Data
PCA0088	Philips_2020	1700	Y	Y	N	Base Quality information not provided in FASTQ
G12	Warriner_2014	900	Y	Y	Y	-
PCA0198	Philips_2020	900	Y	Y	N	Base Quality information not provided in FASTQ
WAMP02	Honap_2023	800	Y	N	N	data available after analysis completed
WAMP03	Honap_2023	800	Y	N	N	data available after analysis completed
WAMP04	Honap_2023	800	Y	N	N	data available after analysis completed
WAMP05	Honap_2023	800	Y	N	N	data available after analysis completed
WAMP06	Honap_2023	800	Y	N	N	data available after analysis completed
WAMP07	Honap_2023	800	Y	N	N	data available after analysis completed
WAMP09	Honap_2023	800	Y	N	N	data available after analysis completed
WAMP10	Honap_2023	800	Y	N	N	data available after analysis completed
WAMP11	Honap_2023	800	Y	N	N	data available after analysis completed
WAMP12	Honap_2023	800	Y	N	N	data available after analysis completed
WAMP13	Honap_2023	800	Y	N	N	data available after analysis completed
WAMP14	Honap_2023	800	Y	N	N	data available after analysis completed
WAMP15	Honap_2023	800	Y	N	N	data available after analysis completed
WAMP18	Honap_2023	800	Y	N	N	data available after analysis completed
WAMP19	Honap_2023	800	Y	N	N	data available after analysis completed
WAMP20	Honap_2023	800	Y	N	N	data available after analysis completed
WAMP21	Honap_2023	800	Y	N	N	data available after analysis completed
WAMP22	Honap_2023	800	Y	N	N	data available after analysis completed
WAMP23	Honap_2023	800	Y	N	N	data available after analysis completed
WAMP24	Honap_2023	800	Y	N	N	data available after analysis completed
WAMP25	Honap_2023	800	Y	N	N	data available after analysis completed
WAMP26	Honap_2023	800	Y	N	N	data available after analysis completed
WAMP27	Honap_2023	800	Y	N	N	data available after analysis completed
WAMP29	Honap_2023	800	Y	N	N	data available after analysis completed
WAMP33	Honap_2023	800	Y	N	N	data available after analysis completed
WAMP34	Honap_2023	800	Y	N	N	data available after analysis completed
TO_2417Q	Bravo-Lopez_2020	700	Y	Y	N	Not Shotgun Data
PCA0332	Philips_2020	700	Y	Y	N	Base Quality information not provided in FASTQ
TLA_01	Bravo-Lopez_2020	500	Y	Y	N	Not Shotgun Data
TLA_22	Bravo-Lopez_2020	500	Y	Y	N	Not Shotgun Data
HSJN_194	Bravo-Lopez_2020	400	Y	Y	N	Not Shotgun Data
HSJN_240	Bravo-Lopez_2020	400	Y	Y	N	Not Shotgun Data
UAQG	Bravo-Lopez_2020	300	Y	Y	N	Not Shotgun Data
B2-­‐B3	White_2021	237	Y	Y	N	data not identified until after analysis completed
CO_09	Bravo-Lopez_2020	200	Y	Y	N	Not Shotgun Data
CO_20	Bravo-Lopez_2020	200	Y	Y	N	Not Shotgun Data
B2-­‐B1	White_2021	200	Y	Y	N	data not identified until after analysis completed
B2-­‐B7	White_2021	200	Y	Y	N	data not identified until after analysis completed
B2-­‐B5	White_2021	166	Y	Y	N	data not identified until after analysis completed
B2-­‐B6	White_2021	165	Y	Y	N	data not identified until after analysis completed

## Sheet: S2 Dataset Summary Metatax anal
Publication	Period	Country	Substrate	Count
Cassidy_2020	Mesolithic	Ireland	Tooth_Root	1
	Neolithic	Ireland	Tooth_Root	5
				6
Jones_2015	Mesolithic	Georgia	Tooth_Root	1
Fagernas_2020	Medieval	England	Calculus	1
		Spain	Calculus	3
	Nineteenth_century	St Helena	Calculus	1
	Roman	England	Calculus	1
				6
Jacobson_2020	Bronze_Age	Sardinia	Calculus	11
				11
KGH_Teeth	Bronze_Age	Ireland	Tooth_Crown	2
			Tooth_Root	2
				4
Mann_2018	Medieval	Ireland	Calculus	5
				5
Phillips_2017	Medieval	Poland	Tooth	77
	Roman	Poland	Tooth	81
				158
Seguin-Orlando_2021	Neolithic	France	Tooth	10
				10
Velsko_2019	Eighteenth_Nineteenth_century	England	Calculus	46
				46
Willmann_2018	Eighteenth_century	France	Bone	3
			Tooth	7
				10
Dulias_2022	Neolithic	Scotland	Tooth	1
	Bronze Age	Orkney	Tooth	6
	Iron Age	England	Tooth	2
				9
Schiffels_2016	Iron Age	England	Tooth	3
	Anglo Saxon	England	Tooth	5
				8
Brunel_2020	Neolithic	France	Tooth	1
				1
Olalde_2014	Mesolithic	Spain	Tooth	1
				1
Skoglund_2014	Funnel_Beaker	Sweden	Tooth	4
	Pitted_Ware	Sweden	Tooth	2
				6
Neukamm_2020	First Intermediate	Egypt	Calculus	1
	Pre-Ptolemaic	Egypt	Tooth	28
	Ptolemaic	Egypt	Tooth	25
			Calculus	2
	Roman	Egypt	Tooth	10
			Calculus	1
				67
Warriner_2014	Medieval	Germany	Calculus	2
				2

## Sheet: S3 Pathobiont_relative_abundanc
ID	Fusobacterium_nucleatum	Porphyromonas_gingivalis	Streptococcus_mutans	Tannerella_forsythia	Treponema_denticola	Read_Depth	SampleSource
KGH1.A	0	0	0	0	0	36303978	KGH1.A
KGH1.E	0.000329158	0.000347361	3.48004e-05	0.00358846	0.0100291	107345116	KGH1.E
KGH2.B	0.00120932	0	0.106563	0	0	12916995	KGH2.B
KGH2.F	0.00150065	0.000197695	5.36151e-05	0.00206823	0.00296118	24856020	KGH2.F
KGH6.A	4.2263e-05	0	0	0	0	111369030	Cassidy_2020
MDV248	0.000192511	0	0	0	0	1219893	Brunel_2020
ANN2.B	0	0	0	0	0	2249865	Cassidy_2020
PN107	0	0	0	0	0	6081132	Cassidy_2020
PN112	0	0	0	0	0	7887992	Cassidy_2020
PN113	0	0	0	0	0	19322493	Cassidy_2020
SRA62	4.36354e-05	0	0	0	0	41722195	Cassidy_2020
CE003	4.33725e-05	0	0	0	0	3607152	Dulias_2022
KD026	0	0	0	0	0	1426455	Dulias_2022
KD045	0	0	0	0	0	1437170	Dulias_2022
KD046	6.14134e-05	0	0	0	0	2074705	Dulias_2022
KD057	6.94281e-05	6.13131e-05	0	7.21331e-05	7.30348e-05	2389838	Dulias_2022
DRT001	0.0015021	0.00686359	0.000100865	0.0773756	0.00507868	12663319	Fagernas_2020
RUV001	0.000106373	0.000304511	0	0.00114216	0.000854473	3200898	Fagernas_2020
SMD017	0.000978327	0.00693742	0.00013673	0.0167572	0.00577363	13390842	Fagernas_2020
SMD046	0.00409922	0.00356126	0.000102037	0.0144603	0.00990179	15736764	Fagernas_2020
SMD051	0.0024243	0.00164034	5.98186e-05	0.0132273	0.00398088	23200211	Fagernas_2020
WIG001	0.00186705	0.00199549	8.50307e-05	0.00917135	0.00246235	22378275	Fagernas_2020
SA.001	0.00297388	0.000874317	0.000234663	0.00324555	0.00279386	5170576	Jacobson_2020
SA.002	0.000592782	0.00253063	0	0.0032568	0.00251244	2165372	Jacobson_2020
SA.003	0.00244282	0.000485774	0.000174904	0.00374373	0.00490901	3093322	Jacobson_2020
SA.004	0.000706591	0.00166161	6.17513e-05	0.00643101	0.00938442	2828363	Jacobson_2020
SA.005	0.0020784	0.000757423	0	0.00339857	0.00781008	4943171	Jacobson_2020
SA.006	0.00112926	0.000911156	0.000310963	0.00634214	0.00524369	2543071	Jacobson_2020
SA.007	0.000668143	0.00116591	7.71402e-05	0.00608193	0.0107431	3304567	Jacobson_2020
SA.008	0.000348253	0.000424986	5.51764e-05	0.00305164	0.00368142	3908499	Jacobson_2020
SA.009	0.000336723	0.000982999	3.66335e-05	0.00597676	0.00224716	3286024	Jacobson_2020
SA.010	0.000478423	0.000589512	3.85108e-05	0.0026428	0.00159079	2710812	Jacobson_2020
SA.011	0.000271329	0.000465523	5.35053e-05	0.00107608	0.000804752	3690832	Jacobson_2020
KK1	0.000390315	3.21257e-05	0	0	5.39167e-05	58714491	Jones_2015
KT05	0.00308863	0.00271888	0	0.0259689	0.0101354	3250711	Mann_2018
KT13	0.00156383	0.00468255	3.60699e-05	0.0147928	0.00835272	4143946	Mann_2018
KT26	0.00449378	0.00348599	0.000211011	0.0282556	0.00872582	4075196	Mann_2018
KT28	0.0019956	0.00491107	4.39068e-05	0.0251218	0.00968918	3258495	Mann_2018
KT32	0.0094542	0.00217529	7.83277e-05	0.0112163	0.00770899	4151389	Mann_2018
Abusir1519c	0.00474604	0.00401417	5.67534e-05	0.00398736	0.00741763	3291281	Neukamm_2020
Abusir1547t	0.000323966	0	0	0	0	1309842	Neukamm_2020
Abusir1564t	0.000329474	0	0.000951813	0	0	1262498	Neukamm_2020
Abusir1594c	0.000952921	0.00031705	6.97421e-05	0.00150067	0.00102709	5088400	Neukamm_2020
Abusir1595t	0.000164354	0	9.32822e-05	0	0	1128632	Neukamm_2020
Abusir1607t	0.000222187	0	0	0	0	1095788	Neukamm_2020
Abusir1615t	8.23249e-05	0	0	0	0	1168988	Neukamm_2020
Abusir1616t	0.000294577	0	0	0	0	1345001	Neukamm_2020
Abusir1627t	0.000257961	0	0.000654825	0	0	1010217	Neukamm_2020
Abusir1655t	0.000188806	0	0.000621033	0	0	1284147	Neukamm_2020
Abusir1665t	0.000346291	0	0	0	0	1033422	Neukamm_2020
Abusir1671t	0.00027397	0	0	0	0	1112635	Neukamm_2020
La_Brana	0	0	0	0.00014646	0	199429044	Olalde_2014
Gnie1	0.00131048	8.67124e-05	0	0.0026741	0.00162796	1436040	Phillips_2017
Kow41	0.00316129	0.00100377	0	0.00324302	0.00517844	1077844	Phillips_2017
Kow52	0	0	0	0	0	1206909	Phillips_2017
Kow58	0	0	0	4.86474e-05	0	1237639	Phillips_2017
Leg2	0.000897612	0.000104523	0	0.000342908	0.000551953	1096620	Phillips_2017
Leg6	0	0	0	0	0	1346494	Phillips_2017
Mas11	0	0	0	0	0	1005962	Phillips_2017
Mas15	0.000155483	0	0	0.000109837	0.000141218	1415249	Phillips_2017
Mas17	0	0	0	0	0	1187277	Phillips_2017
Mas19	0	0	0	0	0	1032828	Phillips_2017
Mas20	0	0	0	0	0	1282022	Phillips_2017
Mas22	0	0	0	0	0	1163564	Phillips_2017
Mas27	0	0	0	9.55074e-05	8.05844e-05	1345514	Phillips_2017
Mas7	0	0	0	7.91844e-05	0	1051598	Phillips_2017
Mas8	0	0	0	0	0	1467045	Phillips_2017
Niem28	0	0	0	0	0	2125361	Phillips_2017
Niem5	0.0032283	0.00094259	3.87183e-05	0.00218024	0.0023992	1506994	Phillips_2017
Niem7	0.00409167	0.00146385	0.00011787	0.0161318	0.0125601	1157643	Phillips_2017
Sow18	0	0	0	0	0	2363387	Phillips_2017
Sow8	0	0	0	7.14328e-05	0	1043270	Phillips_2017
HI1	0.000702833	0.00410534	0	0.00313811	0.00945125	51712423	Schiffels_2016
HI2	0.000131854	4.1579e-05	0	3.03414e-05	4.36124e-05	213907824	Schiffels_2016
HS1	0.000166285	0.0002597	3.51277e-05	0.000310921	0.000112204	70241670	Schiffels_2016
HS2	9.93401e-05	5.04563e-05	0	6.79841e-05	3.26046e-05	76501488	Schiffels_2016
HS3	0.000527444	5.0653e-05	0	5.09553e-05	5.82087e-05	39344610	Schiffels_2016
L	0	0	0.0142711	0	0	34125449	Schiffels_2016
O1	0.00100999	0	3.82158e-05	3.18465e-05	0.000164692	53248233	Schiffels_2016
O4	0.00172119	7.37824e-05	0.000387592	9.46663e-05	8.25437e-05	92078966	Schiffels_2016
Ajv70	0.00293421	0.0029722	0	0.00906694	0.00763864	1248634	Skoglund_2014
Gok2	4.4324e-05	0	0	0	0	11479812	Skoglund_2014
Gok5	0	0	0	0	0	3552482	Skoglund_2014
Gok7	4.17871e-05	0	8.60839e-05	0	0	8006359	Skoglund_2014
CS01	0.0187762	0.00530067	0.000113485	0.0256463	0.0180984	7832393	Velsko_2019
CS02	0.00260976	0.0177456	8.56201e-05	0.135972	0.013106	5901916	Velsko_2019
CS03	0.00605633	0.00167558	9.8778e-05	0.0140846	0.00532363	3691360	Velsko_2019
CS04	0.019648	0.0194527	4.9657e-05	0.0929379	0.038747	4063519	Velsko_2019
CS07	0.0113887	0.00434361	0.000117761	0.0298568	0.0120502	6202182	Velsko_2019
CS08	0.0189325	0.00517486	0.000135083	0.0224299	0.00876399	7007966	Velsko_2019
CS09	0.0111223	0.00558879	8.37043e-05	0.0566728	0.0130444	6501361	Velsko_2019
CS10	0.0162404	0.00344452	8.87732e-05	0.0204091	0.00475507	11913567	Velsko_2019
CS11	0.01345	0.0270549	7.85078e-05	0.135968	0.0210843	9761335	Velsko_2019
CS12	0.01392	0.00594202	9.90686e-05	0.0431691	0.0211646	2955470	Velsko_2019
CS13	0.0193713	0.000631961	0.000116166	0.00172468	0.00146944	10046823	Velsko_2019
CS14	0.0222166	0.000715332	4.77552e-05	0.00319412	0.00164109	2023338	Velsko_2019
CS15	0.0126337	0.0093441	0.000117878	0.191531	0.0207828	9027327	Velsko_2019
CS16	0.00724822	0.00359496	0.00015331	0.0116044	0.00489973	8612011	Velsko_2019
CS17	0.00195884	0.0853255	0.000144058	0.028446	0.0261926	4677014	Velsko_2019
CS18	0.0135091	0.000747938	0.0002097	0.00135793	0.00179493	6702444	Velsko_2019
CS19	0.0208552	0.00383531	0.000227517	0.0160433	0.00805031	5938024	Velsko_2019
CS20	0.00602771	0.00571913	3.69025e-05	0.0119072	0.014583	6801492	Velsko_2019
CS21	0.00410608	0.00476036	3.8078e-05	0.0486327	0.00990967	11724555	Velsko_2019
CS22	0.00714079	0.00595135	0.000137423	0.0176559	0.013143	7659000	Velsko_2019
CS23	0.016081	0.00442482	0.000177064	0.0097436	0.00727971	12513786	Velsko_2019
CS24	0.0122819	0.00476268	0.000126129	0.0151095	0.00945242	5025762	Velsko_2019
CS26	0.00895601	0.0206505	9.84108e-05	0.0688825	0.0343274	3239861	Velsko_2019
CS27	0.0222959	0.0192594	0.000125729	0.281837	0.0412351	1315725	Velsko_2019
CS28	0.0024299	0.0104093	0.000260948	0.0809055	0.0120047	2868012	Velsko_2019
CS29	0.0237797	0.000554866	0.000134839	0.00215369	0.000590909	15642137	Velsko_2019
CS30	0.0362252	0.000987851	4.51362e-05	0.0503794	0.0105364	4301088	Velsko_2019
CS31	0.0118243	0.0131361	0.000259593	0.0876499	0.0220742	6021011	Velsko_2019
CS32	0.0113931	0.133236	0.00014157	0.140082	0.0193481	11510741	Velsko_2019
CS33	0.00974266	0.0174021	7.70674e-05	0.138041	0.0210428	6018160	Velsko_2019
CS34	0.00789342	0.00216792	7.01053e-05	0.00961578	0.00571503	4615415	Velsko_2019
CS35	0.00907892	0.0169557	9.95339e-05	0.146101	0.015004	13151626	Velsko_2019
CS36	0.00244106	0.0290813	6.27342e-05	0.306136	0.0187879	3677432	Velsko_2019
CS37	0.00476571	0.00922323	0.000215769	0.080056	0.019258	4679257	Velsko_2019
CS38	0.00518686	0.0227829	0.000152228	0.119304	0.0139013	6464704	Velsko_2019
CS39	0.0118515	0.00635998	0.000122185	0.0724298	0.01855	3883426	Velsko_2019
CS40	0.0112085	0.0261033	0	0.299193	0.0209344	3965232	Velsko_2019
CS42	0.00814223	0.00419363	0.000207064	0.0178992	0.00428985	4283060	Velsko_2019
CS43	0.0102945	0.0152064	0.000103395	0.0562441	0.0130358	2989931	Velsko_2019
CS44	0.0266914	0.00217793	0.000125102	0.00430129	0.00180416	3286307	Velsko_2019
CS45	0.00851897	0.0016264	0.00023698	0.00438551	0.00211861	4749739	Velsko_2019
CS46	0.0147694	0.00156445	0.000108727	0.0112191	0.00387584	5142220	Velsko_2019
CS47	0.0161689	0.0257144	0.000111867	0.0357982	0.0155984	14154557	Velsko_2019
CS48	0.0185765	0.021895	6.28631e-05	0.172691	0.0266152	2132445	Velsko_2019
B61	0.000356615	0.000767558	0.000319236	0.01367	0.00159927	18125837	Warriner_2014
G12	0.00582274	0.00366579	0.000298179	0.0217258	0.00665914	16481244	Warriner_2014
LM_213_T	0.000445624	0.00479992	0.000560988	0.0200268	0.00112332	3807525	Willmann_2018
LM_306_T	0.00138278	0.00068974	0.00104428	0.00514452	0.00279072	7071579	Willmann_2018
LM_307_B	0	0	0	0	0	5078829	Willmann_2018
LM_308_T	4.60598e-05	0	0	0	0	3815139	Willmann_2018
LM_309_T	6.5881e-05	8.92687e-05	0.00332468	0.000111998	5.3693e-05	3047841	Willmann_2018
LM_312_B	5.65231e-05	3.67787e-05	0	3.94887e-05	4.25859e-05	2610597	Willmann_2018
LM_403_T	0.00012619	0.000184304	0.00114069	0.000117888	0	2441344	Willmann_2018
LM_406_T	0.000177555	5.45412e-05	3.5274e-05	0.000158585	0	3661201	Willmann_2018
LM_702_B	0	4.9142e-05	0	4.65211e-05	0	3064045	Willmann_2018
LM_913_T	0	0	0	0	0	5219036	Willmann_2018
SRR059812	8.19999e-05	0.000377199	0	0.000488645	3.01163e-05	13477303	Gut
SRR061145	0.000130266	0.000123606	0	0.000178645	3.48513e-05	19618312	Gut
SRR061153	0.000114465	0.000751097	0	0.000561211	0.000360286	13726522	Gut
SRR061164	3.474e-05	0.00015994	0	0.000201772	9.10969e-05	23658026	Gut
SRR061170	0.000174949	0.00040508	0	0.0004921	6.7387e-05	13461722	Gut
Ext_Ctls_IJ_NovaScreen	0	0	0	0	0	1135651	Lab_control
SRR1622808	0.000580193	0	0	0	0	7313641	Skin
SRR1622829	0.000284285	0.000367528	0.000352607	0	0	1286933	Skin
SRR1622855	0.0056766	0.000225141	0.00500657	9.6612e-05	7.00869e-05	4653823	Skin
SRR1622920	0.00294398	0.000620193	0.00447913	0.000245921	0.000208191	3020469	Skin
SRR1622921	0.00267222	0.000567397	0.00437258	0.000247273	0.000186956	3895626	Skin
ERR1019366	0	0	0	3.58357e-05	0	35115846	Soil
ERR1022687	3.37649e-05	0	0	4.10166e-05	0	31252641	Soil
ERR1022692	0	0	0	0	0	36066221	Soil
ERR1034454	3.59364e-05	3.03137e-05	0	4.32005e-05	0	29938590	Soil
ERR1035437	0.000140917	7.08768e-05	3.70287e-05	0.000101511	4.16489e-05	30981234	Soil
ERR1035438	4.16743e-05	3.01398e-05	0	4.25314e-05	0	28763905	Soil
SRR061294	0.064239	0.00142678	0.0139049	0.0100229	0.000380474	4951271	Subgingival_Plaque
SRR061302	0.0652543	0.00141494	0.0140804	0.0101068	0.000369935	6414937	Subgingival_Plaque
SRR062298	0.0814909	0.00324885	9.30086e-05	0.0331831	0.0120762	5898063	Subgingival_Plaque
SRR062302	0.0814851	0.00330199	0.000105267	0.0331937	0.0122546	5816626	Subgingival_Plaque
SRR346694	0.0382563	0.00336001	3.21902e-05	0.00305479	0.0330886	4981972	Subgingival_Plaque
SRR514329	0.0152307	0.000562692	8.14524e-05	0.000199593	0.00037719	14577226	Subgingival_Plaque
SRR059898	0.0084313	0.000106216	0	0	0	9900504	Supragingival_Plaque
SRR059899	0.00866207	0.000114685	0	0	0	9951800	Supragingival_Plaque
SRR061562	0.0310764	0.00120991	4.94564e-05	0.000373359	0.000112328	15385321	Supragingival_Plaque
SRR061566	0.0311149	0.00118284	4.83119e-05	0.000373053	0.000108269	15442954	Supragingival_Plaque
SRR062330	0.00289484	0.000261221	0	5.75572e-05	0	12950064	Supragingival_Plaque
SRR353624	0.00291889	0.000257693	0	4.8912e-05	0	14657411	Supragingival_Plaque

## Sheet: S4 T. forsythia Virulence_facto
	Glycosydic Activity					Biofilm	Antigens_Expressed_During_Infection		Protease_and_apoptosis_including_activity	Protease	Surface_layer_associated_proteins									KLIKK_proteases
ID	nanH	siaHI	susB	hexA	mgsA	oxyR	dppIV	BFO_RS01890	prtH	miropin	pse	tfsA	tfsB	porU	porT	sov	porK	bspA	bspB	karilysin	miropsin-1	miropsin-2	mirolase	mirolysin	forsilysin
2H10	1	1	1	1	1	1	1	0	0	0	0	0	0	0	0	0	1	0	1	0	0	1	0	0	1
3313	1	1	1	1	1	1	1	1	1	0	0	1	1	0	1	1	1	0	0	1	0	0	1	1	1
9610	1	1	1	1	1	1	1	1	1	1	0	1	1	1	1	1	1	0	0	1	0	1	1	1	0
ATCC43037	1	1	1	1	1	1	1	1	1	1	0	1	1	1	1	1	1	1	0	1	1	1	1	1	1
CS23	1	1	1	1	1	1	1	1	1	1	1	1	0	1	1	1	1	0	1	1	0	1	1	1	1
CS31	1	1	1	1	1	1	1	1	1	1	0	1	1	1	1	1	1	0	0	1	0	1	1	1	1
CS32	1	1	1	1	1	1	1	1	1	1	1	1	1	1	1	1	1	0	0	1	1	0	1	1	0
CS37	1	1	1	1	1	1	1	1	1	1	1	1	1	1	1	1	1	0	0	1	0	1	1	1	1
G12	1	1	1	1	1	1	1	0	1	1	0	1	1	1	1	1	1	0	1	1	0	0	0	1	1
GOY005	1	1	1	1	1	0	1	0	0	1	0	0	0	0	1	0	1	0	0	0	0	1	0	0	0
KGH1	1	1	1	1	1	0	1	0	0	1	0	0	0	0	1	0	1	0	1	0	0	0	0	0	0
KGH2	1	1	1	0	1	1	1	0	0	1	0	0	0	0	0	0	1	0	1	1	0	0	0	0	1
KS16	1	1	1	1	1	1	1	1	1	1	1	1	1	1	1	1	1	0	0	1	0	0	1	1	1
LM_213_T	1	0	1	1	0	1	1	1	1	1	0	1	1	1	1	1	1	0	1	1	0	0	1	1	0
OAK005	1	1	1	1	1	1	1	1	0	1	0	0	0	0	1	0	1	0	0	0	0	0	0	0	0
SMD046	1	1	1	1	1	1	1	0	0	1	0	0	0	0	0	0	1	0	0	0	0	0	0	0	0
SMD051	1	1	1	1	1	0	1	0	0	0	0	0	0	0	1	0	1	0	1	1	0	0	1	1	1
TAF008	1	1	1	1	1	1	1	1	0	1	1	0	0	0	1	0	1	0	1	0	0	0	0	0	0
UB20	1	1	1	1	1	1	1	1	1	1	0	1	1	1	1	1	1	0	0	1	0	1	1	1	1
UB22	1	1	1	1	1	1	1	1	1	1	1	1	1	1	1	1	1	1	0	1	1	0	1	1	1
UB4	1	1	1	1	1	1	1	1	1	1	1	1	1	1	1	1	1	1	0	1	0	1	1	1	1
VLC009	1	1	1	1	1	1	1	1	1	1	1	1	1	1	1	1	1	0	0	0	0	0	0	1	0
WIG001	1	1	1	1	1	0	1	0	0	1	0	0	0	0	1	0	1	0	1	1	1	0	1	1	1
WW10960	1	1	1	1	1	1	1	1	1	1	1	1	1	1	1	1	1	0	0	0	0	0	1	0	1
WW11663	1	1	1	1	1	1	1	1	1	1	0	1	1	1	1	1	1	1	0	1	0	0	1	1	1

## Sheet: S5 Virulence factor chi sq resu
Category	ChiSq	DF	P
All_Virulence	87.326	1	< 2.2e-16
Biofilm	4.4767	1	0.04672
Expressed_During_Infection	11.465	1	0.001366
KLIKK_proteases	26.029	1	9.777e-06
S-layer	43.969	1	6.455e-10
Protease_and_Apoptosis	17.368	1	9.031e-05
Glycosidic_activity	2.8457e-31	1	1
Protease_Inhibitors	0.14205	1	0.7743

## Sheet: S6 S. mutans genomes analysed (
ID	Strain	Isolation_Source	Host	Date	Country	Publication	PMID
AGWE01_U2B	U2B	not_reported	not_reported	2013	Turkey	Cornejo_2013	23228887
AHRB01_8ID3	8ID3	not_reported	not_reported	2013	Brazil	Cornejo_2013	23228887
AHRC01_S1B	S1B	not_reported	not_reported	2013	Turkey	Cornejo_2013	23228887
AHRD01_SA38	SA38	not_reported	not_reported	2013	South_Africa	Cornejo_2013	23228887
AHRE01_SA41	SA41	not_reported	not_reported	2013	South_Africa	Cornejo_2013	23228887
AHRF01_SF12	SF12	not_reported	not_reported	2013	USA	Cornejo_2013	23228887
AHRG01_R221	R221	not_reported	not_reported	2013	Brazil	Cornejo_2013	23228887
AHRH01_M230	M230	not_reported	not_reported	2013	Brazil	Cornejo_2013	23228887
AHRI01_OMZ175	OMZ175	not_reported	not_reported	2013	not_reported	Cornejo_2013	23228887
AHRJ01_15JP3	15JP3	not_reported	not_reported	2013	Brazil	Cornejo_2013	23228887
AHRK01_1SM1	1SM1	not_reported	not_reported	2013	Brazil	Cornejo_2013	23228887
AHRL01_4SM1	4SM1	not_reported	not_reported	2013	Brazil	Cornejo_2013	23228887
AHRM01_3SN1	3SN1	not_reported	not_reported	2013	Brazil	Cornejo_2013	23228887
AHRN01_2ST1	2ST1	not_reported	not_reported	2013	Brazil	Cornejo_2013	23228887
AHRO01_11A1	11A1	not_reported	not_reported	2013	Brazil	Cornejo_2013	23228887
AHRP01_11SSST2	11SSST2	not_reported	not_reported	2013	Brazil	Cornejo_2013	23228887
AHRQ01_4VF1	4VF1	not_reported	not_reported	2013	Brazil	Cornejo_2013	23228887
AHRR01_15VF2	15VF2	not_reported	not_reported	2013	Brazil	Cornejo_2013	23228887
AHRS01_2VS1	2VS1	not_reported	not_reported	2013	Brazil	Cornejo_2013	23228887
AHRT01_11VS1	11VS1	not_reported	not_reported	2013	Brazil	Cornejo_2013	23228887
AHRU01_5SM3	5SM3	not_reported	not_reported	2013	Brazil	Cornejo_2013	23228887
AHRV01_NFSM2	NFSM2	not_reported	not_reported	2013	UK	Cornejo_2013	23228887
AHRW01_NVAB	NVAB	not_reported	not_reported	2013	USA	Cornejo_2013	23228887
AHRX01_A9	A9	not_reported	not_reported	2013	UK	Cornejo_2013	23228887
AHRY01_N29	N29	not_reported	not_reported	2013	UK	Cornejo_2013	23228887
AHRZ01_NMT4863	NMT4863	not_reported	not_reported	2013	Japan	Cornejo_2013	23228887
AHSA01_A19	A19	not_reported	not_reported	2013	UK	Cornejo_2013	23228887
AHSB01_U138	U138	not_reported	not_reported	2013	UK	Cornejo_2013	23228887
AHSC01_G123	G123	not_reported	not_reported	2013	UK	Cornejo_2013	23228887
AHSD01_M21	M21	not_reported	not_reported	2013	UK	Cornejo_2013	23228887
AHSE01_T4	T4	not_reported	not_reported	2013	UK	Cornejo_2013	23228887
AHSF01_N34	N34	not_reported	not_reported	2013	UK	Cornejo_2013	23228887
AHSG01_NFSM1	NFSM1	not_reported	not_reported	2013	UK	Cornejo_2013	23228887
AHSH01_NLML4	NLML4	not_reported	not_reported	2013	UK	Cornejo_2013	23228887
AHSI01_NLML5	NLML5	not_reported	not_reported	2013	UK	Cornejo_2013	23228887
AHSJ01_NLML9	NLML9	not_reported	not_reported	2013	UK	Cornejo_2013	23228887
AHSK01_M2A	M2A	not_reported	not_reported	2013	UK	Cornejo_2013	23228887
AHSL01_N3209	N3209	not_reported	not_reported	2013	UK	Cornejo_2013	23228887
AHSM01_N66	N66	not_reported	not_reported	2013	UK	Cornejo_2013	23228887
AHSN01_NV1996	NV1996	not_reported	not_reported	2013	USA	Cornejo_2013	23228887
AHSO01_W6	W6	not_reported	not_reported	2013	UK	Cornejo_2013	23228887
AHSP01_SF1	SF1	not_reported	not_reported	2013	USA	Cornejo_2013	23228887
AHSQ01_SF14	SF14	not_reported	not_reported	2013	USA	Cornejo_2013	23228887
AHSR01_SM6	SM6	not_reported	not_reported	2013	Hong_Kong	Cornejo_2013	23228887
AHSS01_ST1	ST1	not_reported	not_reported	2013	not_reported	Cornejo_2013	23228887
AHST01_ST6	ST6	not_reported	not_reported	2013	UK	Cornejo_2013	23228887
AHSU01_U2A	U2A	not_reported	not_reported	2013	Turkey	Cornejo_2013	23228887
AHSV01_NLML8	NLML8	not_reported	not_reported	2013	UK	Cornejo_2013	23228887
AHSW01_NLML1	NLML1	not_reported	not_reported	2013	UK	Cornejo_2013	23228887
AHSX01_1ID3	1ID3	not_reported	not_reported	2013	Brazil	Cornejo_2013	23228887
AHSY01_14D	14D	not_reported	not_reported	2013	Iceland	Cornejo_2013	23228887
AHSZ01_21	21	not_reported	not_reported	2013	Iceland	Cornejo_2013	23228887
AHTA01_66-2A	66-2A	not_reported	not_reported	2013	Iceland	Cornejo_2013	23228887
AHTB01_B	B	not_reported	not_reported	2013	Iceland	Cornejo_2013	23228887
AHTC01_SM4	SM4	not_reported	not_reported	2013	Hong_Kong	Cornejo_2013	23228887
AHTD01_SM1	SM1	not_reported	not_reported	2013	Hong_Kong	Cornejo_2013	23228887
AHTE01_24	24	not_reported	not_reported	2013	Iceland	Cornejo_2013	23228887
AOBX01.1	5DC8	not_reported	not_reported	2013	UK	Song_2013	23805886
AOBY01.1	KK21	not_reported	not_reported	2013	Germany	Song_2013	23805886
AOBZ01.1	KK23	not_reported	not_reported	2013	Germany	Song_2013	23805886
AOCA01.1	AC4446	not_reported	not_reported	2013	Germany	Song_2013	23805886
AOCB01.1	ATCC_25175	not_reported	not_reported	2013	UK	Song_2013	23805886
AOCC01.1	NCTC_11060	not_reported	not_reported	2013	Denmark	Song_2013	23805886
ERS537424	NA	not_reported	not_reported	2020	China	Zhou_Achtman_2020	33012228
ERS537441	NA	not_reported	not_reported	2020	China	Zhou_Achtman_2020	33012228
ERS537450	NA	not_reported	not_reported	2020	China	Zhou_Achtman_2020	33012228
ERS537475	NA	not_reported	not_reported	2020	China	Zhou_Achtman_2020	33012228
ERS537476	NA	not_reported	not_reported	2020	China	Zhou_Achtman_2020	33012228
ERS537484	NA	not_reported	not_reported	2020	China	Zhou_Achtman_2020	33012228
ERS537485	NA	not_reported	not_reported	2020	China	Zhou_Achtman_2020	33012228
ERS537491	NA	not_reported	not_reported	2020	China	Zhou_Achtman_2020	33012228
ERS537492	NA	not_reported	not_reported	2020	China	Zhou_Achtman_2020	33012228
ERS537496	NA	not_reported	not_reported	2020	China	Zhou_Achtman_2020	33012228
ERS537508	NA	not_reported	not_reported	2020	China	Zhou_Achtman_2020	33012228
ERS537518	NA	not_reported	not_reported	2020	China	Zhou_Achtman_2020	33012228
ERS537533	NA	not_reported	not_reported	2020	China	Zhou_Achtman_2020	33012228
ERS537544	NA	not_reported	not_reported	2020	China	Zhou_Achtman_2020	33012228
ERS537548	NA	not_reported	not_reported	2020	China	Zhou_Achtman_2020	33012228
ERS537549	NA	not_reported	not_reported	2020	China	Zhou_Achtman_2020	33012228
ERS537553	NA	not_reported	not_reported	2020	China	Zhou_Achtman_2020	33012228
ERS537571	NA	not_reported	not_reported	2020	China	Zhou_Achtman_2020	33012228
ERS537636	NA	not_reported	not_reported	2020	China	Zhou_Achtman_2020	33012228
ERS537646		not_reported	not_reported	2020	China	Zhou_Achtman_2020	33012228
GCF_000091645.1	NN2025	not_reported	not_reported	not_reported	not_reported	Maruyama_2009	19656368
GCF_000228745.1	TCI-101	dental plaque	Homo sapiens	2009	Brazil	not_reported	not_reported
GCF_000228765.1	TCI-109	dental plaque	Homo sapiens	2009	Brazil	not_reported	not_reported
GCF_000228785.1	TCI-11	dental plaque	Homo sapiens	2009	Brazil	not_reported	not_reported
GCF_000228805.1	TCI-110	dental plaque	Homo sapiens	2009	Brazil	not_reported	not_reported
GCF_000228825.1	TCI-116	dental plaque	Homo sapiens	2009	Brazil	not_reported	not_reported
GCF_000228845.1	TCI-120	dental plaque	Homo sapiens	2009	Brazil	not_reported	not_reported
GCF_000228865.1	TCI-123	dental plaque	Homo sapiens	2009	Brazil	not_reported	not_reported
GCF_000228885.1	TCI-125	dental plaque	Homo sapiens	2009	Brazil	not_reported	not_reported
GCF_000228905.1	TCI-138	dental plaque	Homo sapiens	2009	Brazil	not_reported	not_reported
GCF_000228925.1	TCI-143	dental plaque	Homo sapiens	2009	Brazil	not_reported	not_reported
GCF_000228945.1	TCI-145	dental plaque	Homo sapiens	2009	Brazil	not_reported	not_reported
GCF_000228965.1	TCI-146	dental plaque	Homo sapiens	2009	Brazil	not_reported	not_reported
GCF_000228985.1	TCI-148	dental plaque	Homo sapiens	2009	Brazil	not_reported	not_reported
GCF_000229005.1	TCI-149	dental plaque	Homo sapiens	2009	Brazil	not_reported	not_reported
GCF_000229025.1	TCI-151	dental plaque	Homo sapiens	2009	Brazil	not_reported	not_reported
GCF_000229045.1	TCI-152	dental plaque	Homo sapiens	2009	Brazil	not_reported	not_reported
GCF_000229065.1	TCI-153	dental plaque	Homo sapiens	2009	Brazil	not_reported	not_reported
GCF_000229085.1	TCI-154	dental plaque	Homo sapiens	2009	Brazil	not_reported	not_reported
GCF_000229105.1	TCI-162	dental plaque	Homo sapiens	2009	Brazil	not_reported	not_reported
GCF_000229125.1	TCI-163	dental plaque	Homo sapiens	2009	Brazil	not_reported	not_reported
GCF_000229145.1	TCI-164	dental plaque	Homo sapiens	2009	Brazil	not_reported	not_reported
GCF_000229165.1	TCI-169	dental plaque	Homo sapiens	2009	Brazil	not_reported	not_reported
GCF_000229185.1	TCI-170	dental plaque	Homo sapiens	2009	Brazil	not_reported	not_reported
GCF_000229205.1	TCI-173	dental plaque	Homo sapiens	2009	Brazil	not_reported	not_reported
GCF_000229225.1	TCI-176	dental plaque	Homo sapiens	2009	Brazil	not_reported	not_reported
GCF_000229245.1	TCI-177	dental plaque	Homo sapiens	2009	Brazil	not_reported	not_reported
GCF_000229265.1	TCI-179	dental plaque	Homo sapiens	2009	Brazil	not_reported	not_reported
GCF_000229285.1	TCI-187	dental plaque	Homo sapiens	2009	Brazil	not_reported	not_reported
GCF_000229305.1	TCI-191	dental plaque	Homo sapiens	2009	Brazil	not_reported	not_reported
GCF_000229325.1	TCI-196	dental plaque	Homo sapiens	2009	Brazil	not_reported	not_reported
GCF_000229345.1	TCI-201	dental plaque	Homo sapiens	2009	Brazil	not_reported	not_reported
GCF_000229365.1	TCI-202	dental plaque	Homo sapiens	2009	Brazil	not_reported	not_reported
GCF_000229385.1	TCI-204	dental plaque	Homo sapiens	2009	Brazil	not_reported	not_reported
GCF_000229405.1	TCI-210	dental plaque	Homo sapiens	2009	Brazil	not_reported	not_reported
GCF_000229425.1	TCI-212	dental plaque	Homo sapiens	2009	Brazil	not_reported	not_reported
GCF_000229445.1	TCI-218	dental plaque	Homo sapiens	2009	Brazil	not_reported	not_reported
GCF_000229465.1	TCI-219	dental plaque	Homo sapiens	2009	Brazil	not_reported	not_reported
GCF_000229485.1	TCI-220	dental plaque	Homo sapiens	2009	Brazil	not_reported	not_reported
GCF_000229505.1	TCI-222	dental plaque	Homo sapiens	2009	Brazil	not_reported	not_reported
GCF_000229525.1	TCI-223	dental plaque	Homo sapiens	2009	Brazil	not_reported	not_reported
GCF_000229545.1	TCI-224	dental plaque	Homo sapiens	2009	Brazil	not_reported	not_reported
GCF_000229565.1	TCI-227	dental plaque	Homo sapiens	2009	Brazil	not_reported	not_reported
GCF_000229585.1	TCI-228	dental plaque	Homo sapiens	2009	Brazil	not_reported	not_reported
GCF_000229605.1	TCI-234	dental plaque	Homo sapiens	2009	Brazil	not_reported	not_reported
GCF_000229625.1	TCI-239	dental plaque	Homo sapiens	2009	Brazil	not_reported	not_reported
GCF_000229645.1	TCI-242	dental plaque	Homo sapiens	2009	Brazil	not_reported	not_reported
GCF_000229665.1	TCI-243	dental plaque	Homo sapiens	2009	Brazil	not_reported	not_reported
GCF_000229685.1	TCI-244	dental plaque	Homo sapiens	2009	Brazil	not_reported	not_reported
GCF_000229705.1	TCI-249	dental plaque	Homo sapiens	2009	Brazil	not_reported	not_reported
GCF_000229725.1	TCI-256	dental plaque	Homo sapiens	2009	Brazil	not_reported	not_reported
GCF_000229745.1	TCI-260	dental plaque	Homo sapiens	2009	Brazil	not_reported	not_reported
GCF_000229765.1	TCI-264	dental plaque	Homo sapiens	2009	Brazil	not_reported	not_reported
GCF_000229785.1	TCI-267	dental plaque	Homo sapiens	2009	Brazil	not_reported	not_reported
GCF_000229805.1	TCI-268	dental plaque	Homo sapiens	2009	Brazil	not_reported	not_reported
GCF_000229825.1	TCI-278	dental plaque	Homo sapiens	2009	Brazil	not_reported	not_reported
GCF_000229845.1	TCI-279	dental plaque	Homo sapiens	2009	Brazil	not_reported	not_reported
GCF_000229865.1	TCI-280	dental plaque	Homo sapiens	2009	Brazil	not_reported	not_reported
GCF_000229885.1	TCI-289	dental plaque	Homo sapiens	2009	Brazil	not_reported	not_reported
GCF_000229905.1	TCI-292	dental plaque	Homo sapiens	2009	Brazil	not_reported	not_reported
GCF_000229925.1	TCI-294	dental plaque	Homo sapiens	2009	Brazil	not_reported	not_reported
GCF_000229945.1	TCI-298	dental plaque	Homo sapiens	2009	Brazil	not_reported	not_reported
GCF_000229965.1	TCI-30	dental plaque	Homo sapiens	2009	Brazil	not_reported	not_reported
GCF_000229985.1	TCI-399	dental plaque	Homo sapiens	2009	Brazil	not_reported	not_reported
GCF_000230005.1	TCI-400	dental plaque	Homo sapiens	2009	Brazil	not_reported	not_reported
GCF_000230025.1	TCI-51	dental plaque	Homo sapiens	2009	Brazil	not_reported	not_reported
GCF_000230045.1	TCI-62	dental plaque	Homo sapiens	2009	Brazil	not_reported	not_reported
GCF_000230065.1	TCI-70	dental plaque	Homo sapiens	2009	Brazil	not_reported	not_reported
GCF_000230085.1	TCI-75	dental plaque	Homo sapiens	2009	Brazil	not_reported	not_reported
GCF_000230105.1	TCI-78	dental plaque	Homo sapiens	2009	Brazil	not_reported	not_reported
GCF_000230125.1	TCI-82	dental plaque	Homo sapiens	2009	Brazil	not_reported	not_reported
GCF_000230145.1	TCI-85	dental plaque	Homo sapiens	2009	Brazil	not_reported	not_reported
GCF_000230165.1	TCI-86	dental plaque	Homo sapiens	2009	Brazil	not_reported	not_reported
GCF_000230185.1	TCI-92	dental plaque	Homo sapiens	2009	Brazil	not_reported	not_reported
GCF_000230205.1	TCI-96	dental plaque	Homo sapiens	2009	Brazil	not_reported	not_reported
GCF_000230225.1	TCI-99	dental plaque	Homo sapiens	2009	Brazil	not_reported	not_reported
GCF_000271865.1	GS-5	not_reported	not_reported	not_reported	not_reported	Biswas_2012	22887682
GCF_000284575.1	LJ23	not_reported	not_reported	not_reported	not_reported	Aikawa_2012	22535936
GCF_000375505.1	DSM 20523	not_reported	not_reported	not_reported	not_reported	not_reported	not_reported
GCF_000496535.1	PKUSS-HG01	dental plaque	Homo sapiens	2003-07-01	China	Zheng_2014	24926045
GCF_000496555.1	PKUSS-LG01	dental plaque	Homo sapiens	2003-07-01	China	Zheng_2014	24926045
GCF_000522565.1	B05Sm11	oral cavity	Homo sapiens	2003	USA	Argimon_2014	24291226
GCF_000522585.1	B13Sm1	oral cavity	Homo sapiens	2003	USA	Argimon_2014	24291226
GCF_000522605.1	B12Sm1	oral cavity	Homo sapiens	2003	USA	Argimon_2014	24291226
GCF_000522625.1	B084SM-A	oral cavity	Homo sapiens	2008	USA	Argimon_2014	24291226
GCF_000522645.1	B107SM-B	oral cavity	Homo sapiens	2009	USA	Argimon_2014	24291226
GCF_000522665.1	B07Sm2	oral cavity	Homo sapiens	2003	USA	Argimon_2014	24291226
GCF_000522685.1	B09Sm1	oral cavity	Homo sapiens	2003	USA	Argimon_2014	24291226
GCF_000522705.1	B24Sm2	oral cavity	Homo sapiens	2004	USA	Argimon_2014	24291226
GCF_000522725.1	B102SM-B	oral cavity	Homo sapiens	2009	USA	Argimon_2014	24291226
GCF_000522745.1	B112SM-A	oral cavity	Homo sapiens	2009	USA	Argimon_2014	24291226
GCF_000522765.1	B04Sm5	oral cavity	Homo sapiens	2003	USA	Argimon_2014	24291226
GCF_000522785.1	B082SM-A	oral cavity	Homo sapiens	2008	USA	Argimon_2014	24291226
GCF_000522805.2	B06Sm2	oral cavity	Homo sapiens	2003	USA	Argimon_2014	24291226
GCF_000522825.1	B85SM-B	oral cavity	Homo sapiens	2008	USA	Argimon_2014	24291226
GCF_000522845.1	B88SM-A	oral cavity	Homo sapiens	2008	USA	Argimon_2014	24291226
GCF_000522865.1	B16 P Sm1	oral cavity	Homo sapiens	2003	USA	Argimon_2014	24291226
GCF_000522885.1	B23Sm1	oral cavity	Homo sapiens	2004	USA	Argimon_2014	24291226
GCF_000522905.1	B111SM-A	oral cavity	Homo sapiens	2009	USA	Argimon_2014	24291226
GCF_000522925.1	B114SM-A	oral cavity	Homo sapiens	2009	USA	Argimon_2014	24291226
GCF_000522945.1	B115SM-A	oral cavity	Homo sapiens	2009	USA	Argimon_2014	24291226
GCF_000817065.1	UA159-FR	not_reported	not_reported	not_reported	not_reported	not_reported	not_reported
GCF_001068415.1	1006_SMUT	not_reported	Homo sapiens	not_reported	USA	Roach_2015	26230489
GCF_001069835.1	1002_SMUT	not_reported	Homo sapiens	not_reported	USA	Roach_2015	26230489
GCF_001073145.1	503_SMUT	not_reported	Homo sapiens	not_reported	USA	Roach_2015	26230489
GCF_001558215.1	NG8	New Guinea Indigenes	not_reported	1978	Papua New Guinea	not_reported	not_reported
GCF_001625005.1	ATCC 55676	oral cavity	Homo sapiens	1982	USA	Escano_2016	27257196
GCF_001703615.1	AD01	tooth	Homo sapiens	2013-09-25	Italy	not_reported	not_reported
GCF_002083175.1	FDAARGOS_258	blood	Homo sapiens	2014	USA	not_reported	not_reported
GCF_002083175.2	FDAARGOS_258	Blood	Homo sapiens	2014-08-27	USA	not_reported	not_reported
GCF_002155285.1	KCOM 1054 (= ChDC YM3)	Dental plaque	Homo sapiens	2005	South Korea	not_reported	not_reported
GCF_002157665.1	HM	blood drawn from 4-year-old girl with infective endocarditis	not_reported	not_reported	Japan	not_reported	not_reported
GCF_002212845.1	PKUSS-6	a caries-active dental patient	Homo sapiens	1984	USA	not_reported	not_reported
GCF_002212855.1	PKUSS-2	not_reported	Homo sapiens	not_reported	China	not_reported	not_reported
GCF_002212885.1	PKUSS-4	not_reported	Homo sapiens	not_reported	China	not_reported	not_reported
GCF_002212905.1	PKUSS-5	carious dentine	Homo sapiens	1966	United Kingdom	not_reported	not_reported
GCF_002212925.1	PKUSS-8	dental plaque	Homo sapiens	1966	Sweden	not_reported	not_reported
GCF_002212935.1	PKUSS-9	not_reported	Homo sapiens	not_reported	USA	not_reported	not_reported
GCF_002212965.1	PKUSS-11	not_reported	Homo sapiens	not_reported	Japan	not_reported	not_reported
GCF_002212995.1	PKUSS-7	not_reported	Homo sapiens	2007	not_reported	not_reported	not_reported
GCF_002213005.1	PKUSS-3	carious cavity from patient susceptible to dental caries	Homo sapiens	not_reported	China	not_reported	not_reported
GCF_002213035.1	PKUSS-10	not_reported	Homo sapiens	not_reported	Japan	not_reported	not_reported
GCF_002213065.1	PKUSS-1	not_reported	Homo sapiens	not_reported	China	not_reported	not_reported
GCF_002995555.1	LAR01	saliva from healthy adult	Homo sapiens	2013-11-12	USA	not_reported	not_reported
GCF_006386535.1	35	oral cavity	Homo sapiens	2015-12-10	China	not_reported	not_reported
GCF_006739205.1	NBRC 13955	not_reported	not_reported	not_reported	not_reported	not_reported	not_reported
GCF_008831325.1	MD	Oral cavity	Homo sapiens	not_reported	Brazil	not_reported	not_reported
GCF_008831345.1	T8	Oral cavity	Homo sapiens	not_reported	Netherlands	not_reported	not_reported
GCF_008831365.1	UA140	Oral cavity	Homo sapiens	not_reported	USA	not_reported	not_reported
GCF_009738105.1	NCH105	not_reported	Homo sapiens	1996-03-01	USA	not_reported	not_reported
GCF_011765485.1	S4	root canal	Homo sapiens	2018-03-01	Brazil	not_reported	not_reported
GCF_011765505.1	S1	root canal	Homo sapiens	2018-03-01	Brazil	not_reported	not_reported
GCF_011765525.1	P6	root canal	Homo sapiens	2015-03-01	Brazil	not_reported	not_reported
GCF_011765545.1	P1	root canal	Homo sapiens	2015-03-01	Brazil	not_reported	not_reported
GCF_012273155.1	FDAARGOS_685	ATCC Isolate	not_reported	not_reported	USA	not_reported	not_reported
GCF_012641085.1	UA140	not_reported	Homo sapiens	1988	USA	Momeni_2020	32298190
GCF_012641545.1	UAB-23	tongue	Homo sapiens	2007-09-18	USA	Momeni_2020	32298190
GCF_012641565.1	UAB-16	plaque	Homo sapiens	2007-04-17	USA	Momeni_2020	32298190
GCF_012641575.1	UAB-15	plaque	Homo sapiens	2008-03-04	USA	Momeni_2020	32298190
GCF_012641605.1	UAB-13	tongue	Homo sapiens	2007-03-27	USA	Momeni_2020	32298190
GCF_012641615.1	UAB-14	plaque	Homo sapiens	2007-04-17	USA	Momeni_2020	32298190
GCF_012641625.1	UAB-12	plaque	Homo sapiens	2007-03-27	USA	Momeni_2020	32298190
GCF_012641665.1	UAB-11	plaque	Homo sapiens	2009	USA	Momeni_2020	32298190
GCF_012641765.1	UAB-38	plaque	Homo sapiens	2008-09-09	USA	Momeni_2020	32298190
GCF_012641775.1	UAB-39	plaque	Homo sapiens	2009-11-10	USA	Momeni_2020	32298190
GCF_012641805.1	UAB-40	plaque	Homo sapiens	2011-04-01	USA	Momeni_2020	32298190
GCF_012641825.1	UAB-36	saliva	Homo sapiens	2009-05-01	USA	Momeni_2020	32298190
GCF_012641845.1	UAB-37	plaque	Homo sapiens	2010-07-01	USA	Momeni_2020	32298190
GCF_012641855.1	UAB-34	plaque	Homo sapiens	2011-01-01	USA	Momeni_2020	32298190
GCF_012641885.1	UAB-35	plaque	Homo sapiens	2010-11-30	USA	Momeni_2020	32298190
GCF_012641905.1	UAB-33	plaque	Homo sapiens	2008	USA	Momeni_2020	32298190
GCF_012641925.1	UAB-32	saliva	Homo sapiens	2008-01-29	USA	Momeni_2020	32298190
GCF_012641935.1	UAB-31	tongue	Homo sapiens	2008-05-21	USA	Momeni_2020	32298190
GCF_012641965.1	UAB-30	saliva	Homo sapiens	2008-01-15	USA	Momeni_2020	32298190
GCF_012641975.1	UAB-29	plaque	Homo sapiens	2008-01-23	USA	Momeni_2020	32298190
GCF_012642005.1	UAB-28	plaque	Homo sapiens	2009-10-13	USA	Momeni_2020	32298190
GCF_012642015.1	UAB-27	tongue	Homo sapiens	2008-04-01	USA	Momeni_2020	32298190
GCF_012642035.1	UAB-26	plaque	Homo sapiens	2009-08-18	USA	Momeni_2020	32298190
GCF_012642055.1	UAB-25	saliva	Homo sapiens	2007-06-11	USA	Momeni_2020	32298190
GCF_012642085.1	UAB-24	plaque	Homo sapiens	2007-06-11	USA	Momeni_2020	32298190
GCF_012642105.1	UAB-22	plaque	Homo sapiens	2008-04-22	USA	Momeni_2020	32298190
GCF_012642125.1	UAB-21	plaque	Homo sapiens	2007-05-15	USA	Momeni_2020	32298190
GCF_012642145.1	UAB-20	plaque	Homo sapiens	2009-04-21	USA	Momeni_2020	32298190
GCF_012642165.1	UAB-19	plaque	Homo sapiens	2007-09-18	USA	Momeni_2020	32298190
GCF_012642185.1	UAB-18	plaque	Homo sapiens	2010-01-01	USA	Momeni_2020	32298190
GCF_012642205.1	UAB-17	tongue	Homo sapiens	2007-08-21	USA	Momeni_2020	32298190
GCF_012642225.1	UAB-10	plaque	Homo sapiens	2010-10-19	USA	Momeni_2020	32298190
GCF_012642235.1	UAB-9	plaque	Homo sapiens	2009-09-01	USA	Momeni_2020	32298190
GCF_012642265.1	UAB-8	plaque	Homo sapiens	2010-08-24	USA	Momeni_2020	32298190
GCF_012642275.1	UAB-7	plaque	Homo sapiens	2010-04-13	USA	Momeni_2020	32298190
GCF_012642305.1	UAB-6	plaque	Homo sapiens	2009-02-17	USA	Momeni_2020	32298190
GCF_012642325.1	UAB-5	plaque	Homo sapiens	2010-04-13	USA	Momeni_2020	32298190
GCF_012642345.1	UAB-3	plaque	Homo sapiens	2008	USA	Momeni_2020	32298190
GCF_012642355.1	UAB-4	plaque	Homo sapiens	2010	USA	Momeni_2020	32298190
GCF_012642365.1	UAB-2	plaque	Homo sapiens	2009	USA	Momeni_2020	32298190
GCF_012642405.1	UAB-1	plaque	Homo sapiens	2009	USA	Momeni_2020	32298190
GCF_014621675.1	B04Sm5	carious lesion	Homo sapiens	2014	USA	Baker_Edlund_2020	33214302
GCF_014842815.1	S27-3	oral cavity	Homo sapiens	2016	USA	not_reported	not_reported
GCF_014842815.3	2022-03-27	oral cavity	Homo sapiens	2016	USA	Wen_2021	33040492
GCF_015556125.1	1001287H_170206_C7	stool	Homo sapiens	2017	USA	not_reported	not_reported
GCF_015668935.1	1001270H_150608_B10	stool	Homo sapiens	2015	USA	not_reported	not_reported
GCF_015669655.1	D53t1_180928_E8	stool	Homo sapiens	2018	USA	not_reported	not_reported
GCF_015670115.1	1001095IJ_161003_G6	stool	Homo sapiens	2016	USA	not_reported	not_reported
GCF_015670285.1	D40t1_170626_E1	stool	Homo sapiens	2017	USA	not_reported	not_reported
GCF_018588765.1	Smu93	not_reported	Homo sapiens	2017	USA	not_reported	not_reported
GCF_018588785.1	Smu20	not_reported	Homo sapiens	2017	USA	not_reported	not_reported
GCF_018619415.1	E681	eye	Homo sapiens	not_reported	USA	not_reported	not_reported
GCF_019048645.1	FDAARGOS 1458	not_reported	not_reported	not_reported	Germany	not_reported	not_reported
GCF_020529225.1	KSM123	oral cavity	Homo sapiens	2011	Japan	Watanabe_2021	34155274
GCF_020529245.1	KSM124	oral cavity	Homo sapiens	2011	Japan	Watanabe_2021	34155274
GCF_020529255.1	KSM114	oral cavity	Homo sapiens	2011	Japan	Watanabe_2021	34155274
GCF_020529275.1	KSM62	oral cavity	Homo sapiens	2011	Japan	Watanabe_2021	34155274
GCF_020529305.1	KSM117	oral cavity	Homo sapiens	2011	Japan	Watanabe_2021	34155274
GCF_020529325.1	KSM115	oral cavity	Homo sapiens	2011	Japan	Watanabe_2021	34155274
GCF_020529345.1	KSM85	oral cavity	Homo sapiens	2011	Japan	Watanabe_2021	34155274
GCF_020529365.1	KSM92	oral cavity	Homo sapiens	2011	Japan	Watanabe_2021	34155274
GCF_020529385.1	KSM105	oral cavity	Homo sapiens	2011	Japan	Watanabe_2021	34155274
GCF_020529405.1	KSM112	oral cavity	Homo sapiens	2011	Japan	Watanabe_2021	34155274
GCF_020529415.1	KSM99	oral cavity	Homo sapiens	2011	Japan	Watanabe_2021	34155274
GCF_020529445.1	KSM104	oral cavity	Homo sapiens	2011	Japan	Watanabe_2021	34155274
GCF_020529465.1	KSM199	oral cavity	Homo sapiens	2011	Japan	Watanabe_2021	34155274
GCF_020529485.1	KSM187	oral cavity	Homo sapiens	2011	Japan	Watanabe_2021	34155274
GCF_020529495.1	KSM200	oral cavity	Homo sapiens	2011	Japan	Watanabe_2021	34155274
GCF_020529525.1	KSM180	oral cavity	Homo sapiens	2011	Japan	Watanabe_2021	34155274
GCF_020529545.1	KSM231	oral cavity	Homo sapiens	2011	Japan	Watanabe_2021	34155274
GCF_020529565.1	KSM171	oral cavity	Homo sapiens	2011	Japan	Watanabe_2021	34155274
GCF_020529585.1	KSM227	oral cavity	Homo sapiens	2011	Japan	Watanabe_2021	34155274
GCF_020529595.1	KSM205	oral cavity	Homo sapiens	2011	Japan	Watanabe_2021	34155274
GCF_020529625.1	KSM229	oral cavity	Homo sapiens	2011	Japan	Watanabe_2021	34155274
GCF_020529645.1	KSM225	oral cavity	Homo sapiens	2011	Japan	Watanabe_2021	34155274
GCF_020529665.1	KSM195	oral cavity	Homo sapiens	2011	Japan	Watanabe_2021	34155274
GCF_020529685.1	KSM119	oral cavity	Homo sapiens	2011	Japan	Watanabe_2021	34155274
GCF_020529705.1	KSM110	oral cavity	Homo sapiens	2011	Japan	Watanabe_2021	34155274
GCF_020529725.1	KSM183	oral cavity	Homo sapiens	2011	Japan	Watanabe_2021	34155274
GCF_020529765.1	KSM172	oral cavity	Homo sapiens	2011	Japan	Watanabe_2021	34155274
GCF_020529785.1	KSM182	oral cavity	Homo sapiens	2011	Japan	Watanabe_2021	34155274
GCF_020529795.1	KSM163	oral cavity	Homo sapiens	2011	Japan	Watanabe_2021	34155274
GCF_020529825.1	KSM178	oral cavity	Homo sapiens	2011	Japan	Watanabe_2021	34155274
GCF_020529845.1	KSM177	oral cavity	Homo sapiens	2011	Japan	Watanabe_2021	34155274
GCF_020529865.1	KSM203	oral cavity	Homo sapiens	2011	Japan	Watanabe_2021	34155274
GCF_020529885.1	KSM193	oral cavity	Homo sapiens	2011	Japan	Watanabe_2021	34155274
GCF_020529905.1	KSM215	oral cavity	Homo sapiens	2011	Japan	Watanabe_2021	34155274
GCF_020529915.1	KSM108	oral cavity	Homo sapiens	2011	Japan	Watanabe_2021	34155274
GCF_020529945.1	KSM106	oral cavity	Homo sapiens	2011	Japan	Watanabe_2021	34155274
GCF_020529965.1	KSM101	oral cavity	Homo sapiens	2011	Japan	Watanabe_2021	34155274
GCF_020529985.1	KSM98	oral cavity	Homo sapiens	2011	Japan	Watanabe_2021	34155274
GCF_020529995.1	KSM103	oral cavity	Homo sapiens	2011	Japan	Watanabe_2021	34155274
GCF_020530025.1	KSM72	oral cavity	Homo sapiens	2011	Japan	Watanabe_2021	34155274
GCF_020530045.1	KSM77	oral cavity	Homo sapiens	2011	Japan	Watanabe_2021	34155274
GCF_020530065.1	KSM74	oral cavity	Homo sapiens	2011	Japan	Watanabe_2021	34155274
GCF_020530075.1	KSM53	oral cavity	Homo sapiens	2011	Japan	Watanabe_2021	34155274
GCF_020530105.1	KSM66	oral cavity	Homo sapiens	2011	Japan	Watanabe_2021	34155274
GCF_020530125.1	KSM34	oral cavity	Homo sapiens	2011	Japan	Watanabe_2021	34155274
GCF_020530145.1	KSM58	oral cavity	Homo sapiens	2011	Japan	Watanabe_2021	34155274
GCF_020530165.1	KSM51	oral cavity	Homo sapiens	2011	Japan	Watanabe_2021	34155274
GCF_020530185.1	KSM56	oral cavity	Homo sapiens	2011	Japan	Watanabe_2021	34155274
GCF_020530205.1	KSM97	oral cavity	Homo sapiens	2011	Japan	Watanabe_2021	34155274
GCF_020530225.1	KSM94	oral cavity	Homo sapiens	2011	Japan	Watanabe_2021	34155274
GCF_020530245.1	KSM55	oral cavity	Homo sapiens	2011	Japan	Watanabe_2021	34155274
GCF_020530255.1	KSM96	oral cavity	Homo sapiens	2011	Japan	Watanabe_2021	34155274
GCF_020530285.1	KSM83	oral cavity	Homo sapiens	2011	Japan	Watanabe_2021	34155274
GCF_020530305.1	KSM76	oral cavity	Homo sapiens	2011	Japan	Watanabe_2021	34155274
GCF_020530325.1	KSM95	oral cavity	Homo sapiens	2011	Japan	Watanabe_2021	34155274
GCF_020530345.1	KSM78	oral cavity	Homo sapiens	2011	Japan	Watanabe_2021	34155274
GCF_020530355.1	KSM80	oral cavity	Homo sapiens	2011	Japan	Watanabe_2021	34155274
GCF_020530365.1	KSM90	oral cavity	Homo sapiens	2011	Japan	Watanabe_2021	34155274
GCF_020530405.1	KSM87	oral cavity	Homo sapiens	2011	Japan	Watanabe_2021	34155274
GCF_020530425.1	KSM65	oral cavity	Homo sapiens	2011	Japan	Watanabe_2021	34155274
GCF_020530445.1	KSM185	oral cavity	Homo sapiens	2011	Japan	Watanabe_2021	34155274
GCF_020530465.1	KSM173	oral cavity	Homo sapiens	2011	Japan	Watanabe_2021	34155274
GCF_020530485.1	KSM191	oral cavity	Homo sapiens	2011	Japan	Watanabe_2021	34155274
GCF_020530495.1	KSM189	oral cavity	Homo sapiens	2011	Japan	Watanabe_2021	34155274
GCF_020530525.1	KSM164	oral cavity	Homo sapiens	2011	Japan	Watanabe_2021	34155274
GCF_020530545.1	KSM146	oral cavity	Homo sapiens	2011	Japan	Watanabe_2021	34155274
GCF_020530565.1	KSM147	oral cavity	Homo sapiens	2011	Japan	Watanabe_2021	34155274
GCF_020530585.1	KSM138	oral cavity	Homo sapiens	2011	Japan	Watanabe_2021	34155274
GCF_020530605.1	KSM148	oral cavity	Homo sapiens	2011	Japan	Watanabe_2021	34155274
GCF_020530625.1	KSM60	oral cavity	Homo sapiens	2011	Japan	Watanabe_2021	34155274
GCF_020530645.1	KSM129	oral cavity	Homo sapiens	2011	Japan	Watanabe_2021	34155274
GCF_020530665.1	KSM140	oral cavity	Homo sapiens	2011	Japan	Watanabe_2021	34155274
GCF_020530685.1	KSM128	oral cavity	Homo sapiens	2011	Japan	Watanabe_2021	34155274
GCF_020530705.1	KSM219	oral cavity	Homo sapiens	2011	Japan	Watanabe_2021	34155274
GCF_020530725.1	KSM207	oral cavity	Homo sapiens	2011	Japan	Watanabe_2021	34155274
GCF_020530745.1	KSM188	oral cavity	Homo sapiens	2011	Japan	Watanabe_2021	34155274
GCF_020530765.1	KSM223	oral cavity	Homo sapiens	2011	Japan	Watanabe_2021	34155274
GCF_020530785.1	KSM153	oral cavity	Homo sapiens	2011	Japan	Watanabe_2021	34155274
GCF_020530795.1	KSM152	oral cavity	Homo sapiens	2011	Japan	Watanabe_2021	34155274
GCF_020530805.1	KSM157	oral cavity	Homo sapiens	2011	Japan	Watanabe_2021	34155274
GCF_020530845.1	KSM120	oral cavity	Homo sapiens	2011	Japan	Watanabe_2021	34155274
GCF_020530865.1	KSM151	oral cavity	Homo sapiens	2011	Japan	Watanabe_2021	34155274
GCF_020530875.1	KSM175	oral cavity	Homo sapiens	2011	Japan	Watanabe_2021	34155274
GCF_020530905.1	KSM150	oral cavity	Homo sapiens	2011	Japan	Watanabe_2021	34155274
GCF_020530925.1	KSM170	oral cavity	Homo sapiens	2011	Japan	Watanabe_2021	34155274
GCF_020530945.1	KSM31	oral cavity	Homo sapiens	2011	Japan	Watanabe_2021	34155274
GCF_020530965.1	KSM26	oral cavity	Homo sapiens	2011	Japan	Watanabe_2021	34155274
GCF_020530985.1	KSM22	oral cavity	Homo sapiens	2011	Japan	Watanabe_2021	34155274
GCF_020531005.1	KSM32	oral cavity	Homo sapiens	2011	Japan	Watanabe_2021	34155274
GCF_020531025.1	KSM43	oral cavity	Homo sapiens	2011	Japan	Watanabe_2021	34155274
GCF_020531045.1	KSM37	oral cavity	Homo sapiens	2011	Japan	Watanabe_2021	34155274
GCF_020531065.1	KSM30	oral cavity	Homo sapiens	2011	Japan	Watanabe_2021	34155274
GCF_020531085.1	KSM13	oral cavity	Homo sapiens	2011	Japan	Watanabe_2021	34155274
GCF_020531105.1	KSM28	oral cavity	Homo sapiens	2011	Japan	Watanabe_2021	34155274
GCF_020531125.1	KSM10	oral cavity	Homo sapiens	2011	Japan	Watanabe_2021	34155274
GCF_020531145.1	KSM29	oral cavity	Homo sapiens	2011	Japan	Watanabe_2021	34155274
GCF_020531165.1	KSM25	oral cavity	Homo sapiens	2011	Japan	Watanabe_2021	34155274
GCF_020531185.1	KSM27	oral cavity	Homo sapiens	2011	Japan	Watanabe_2021	34155274
GCF_020531205.1	KSM17	oral cavity	Homo sapiens	2011	Japan	Watanabe_2021	34155274
GCF_020531225.1	KSM18	oral cavity	Homo sapiens	2011	Japan	Watanabe_2021	34155274
GCF_020531245.1	KSM19	oral cavity	Homo sapiens	2011	Japan	Watanabe_2021	34155274
GCF_020531255.1	KSM9	oral cavity	Homo sapiens	2011	Japan	Watanabe_2021	34155274
GCF_020531285.1	KSM2	oral cavity	Homo sapiens	2011	Japan	Watanabe_2021	34155274
GCF_020531305.1	KSM16	oral cavity	Homo sapiens	2011	Japan	Watanabe_2021	34155274
GCF_020531325.1	KSM15	oral cavity	Homo sapiens	2011	Japan	Watanabe_2021	34155274
GCF_020531345.1	KSM6	oral cavity	Homo sapiens	2011	Japan	Watanabe_2021	34155274
GCF_020531355.1	KSM3	oral cavity	Homo sapiens	2011	Japan	Watanabe_2021	34155274
GCF_020531385.1	KSM8	oral cavity	Homo sapiens	2011	Japan	Watanabe_2021	34155274
GCF_020531405.1	KSM238	oral cavity	Homo sapiens	2011	Japan	Watanabe_2021	34155274
GCF_020531425.1	KSM236	oral cavity	Homo sapiens	2011	Japan	Watanabe_2021	34155274
GCF_020531445.1	KSM166	oral cavity	Homo sapiens	2011	Japan	Watanabe_2021	34155274
GCF_020531465.1	KSM162	oral cavity	Homo sapiens	2011	Japan	Watanabe_2021	34155274
GCF_020531485.1	KSM154	oral cavity	Homo sapiens	2011	Japan	Watanabe_2021	34155274
GCF_020531505.1	KSM155	oral cavity	Homo sapiens	2011	Japan	Watanabe_2021	34155274
GCF_020531525.1	KSM167	oral cavity	Homo sapiens	2011	Japan	Watanabe_2021	34155274
GCF_020531545.1	KSM159	oral cavity	Homo sapiens	2011	Japan	Watanabe_2021	34155274
GCF_020531565.1	KSM137	oral cavity	Homo sapiens	2011	Japan	Watanabe_2021	34155274
GCF_020531585.1	KSM135	oral cavity	Homo sapiens	2011	Japan	Watanabe_2021	34155274
GCF_020531605.1	KSM133	oral cavity	Homo sapiens	2011	Japan	Watanabe_2021	34155274
GCF_020531625.1	KSM121	oral cavity	Homo sapiens	2011	Japan	Watanabe_2021	34155274
GCF_020531635.1	KSM131	oral cavity	Homo sapiens	2011	Japan	Watanabe_2021	34155274
GCF_020531665.1	KSM126	oral cavity	Homo sapiens	2011	Japan	Watanabe_2021	34155274
GCF_021013185.1	B30	oral cavity	Homo sapiens	2015	China	not_reported	not_reported
GCF_900459345.1	NCTC10923	not_reported	not_reported	not_reported	not_reported	not_reported	not_reported
GCF_900475095.1	NCTC10449	Carious dentine	not_reported	1966	not_reported	not_reported	not_reported
GCF_900636835.1	NCTC10832	Dental abscess	Homo sapiens	1972	United Kingdom	not_reported	not_reported
GCF_901875565.1	not_reported	not_reported	not_reported	not_reported	not_reported	not_reported	not_reported
GCF_902365065.1	not_reported	human gut	not_reported	not_reported	not_reported	not_reported	not_reported
SRS2403914	NA	not_reported	not_reported	2020	Denmark	Zhou_Achtman_2020	33012228
SRS2403917	NA	not_reported	not_reported	2020	Denmark	Zhou_Achtman_2020	33012228
SRS3070067	NA	not_reported	not_reported	2020	Australia	Zhou_Achtman_2020	33012228
SRS3070079	NA	not_reported	not_reported	2020	Australia	Zhou_Achtman_2020	33012228
SRS3070105	NA	not_reported	not_reported	2020	Australia	Zhou_Achtman_2020	33012228
SRS3070134	NA	not_reported	not_reported	2020	Australia	Zhou_Achtman_2020	33012228
SRS833646	NA	not_reported	not_reported	2020	USA	Zhou_Achtman_2020	33012228
SRS833647	NA	not_reported	not_reported	2020	USA	Zhou_Achtman_2020	33012228
SRS833653	NA	not_reported	not_reported	2020	USA	Zhou_Achtman_2020	33012228
SRS833655	NA	not_reported	not_reported	2020	USA	Zhou_Achtman_2020	33012228
SRS841386	NA	not_reported	not_reported	2020	USA	Zhou_Achtman_2020	33012228

## Sheet: S7 Ancient mutacin simulation d
Profile	True Positives: how many simulations have >= 1 read aligning to at least one gene	False Negatives	Mutacin_Detection_Rate	N Modern Profiles	Proportion modern profiles	Number of mutacins in profile
mut5	576	424	0.576	59	0.143552	1
mut4	797	203	0.797	55	0.13382	1
mut2	477	523	0.477	9	0.0218978	1
mutSmb	766	234	0.766	7	0.0170316	1
mut3	563	437	0.563	1	0.00243309	1
mutK8	526	474	0.526	1	0.00243309	1
mut45	924	76	0.924	132	0.321168	2
mutK8_5	794	206	0.794	30	0.0729927	2
mut13	710	290	0.71	19	0.0462287	2
mutSmb_4	962	38	0.962	8	0.0194647	2
mutSmb_5	906	94	0.906	4	0.00973236	2
mut24	881	119	0.881	3	0.00729927	2
mutK8_4	916	84	0.916	3	0.00729927	2
mut35	832	168	0.832	2	0.00486618	2
mutK8_3	911	89	0.911	1	0.00243309	2
mutSmb_45	978	22	0.978	15	0.0364964	3
mutK8_45	953	47	0.953	8	0.0194647	3
mutSmb_K8_5	981	19	0.981	5	0.0121655	3
mut134	946	54	0.946	4	0.00973236	3
mut135	913	87	0.913	3	0.00729927	3
mut123	861	139	0.861	2	0.00486618	3
mutSmb_K8_4	984	16	0.984	2	0.00486618	3
mut45_K8_Smb	992	8	0.992	9	0.0218978	4
mutSmb_K8_35	978	22	0.978	1	0.00243309	4
mut1345_Smb	999	1	0.999	1	0.00243309	5
mutSmb_K8_345	1000	0	1	1	0.00243309	5

## Sheet: S8 Reference Genomes used
Taxon	Genbank Accession	Refseq Accession	Strain
Streptococcus mutans	GCA_000007465.2	GCF_000007465.2	UA159
Treponema denticola	GCA_000008185.1	GCF_000008185.1	ATCC 35405
Tannerella forsythia	GCA_000238215.1	GCF_000238215.1	92A2
Fusobacterium nucleatum	GCA_000007325.1	GCF_000007325.1	ATCC 25586

## Sheet: S9 Alignment statistics (PCR le
Reference	Sequencing_Run	Sample_ID	BP_Tube	Extraction	Library	Index	PCR	Raw_Reads	Trimmed_Reads_(25bp_25q)	Aligned_Reads	Raw_EC	PCR_Duplicates	Duprm_EC	Duplication_Rate	Final_Reads_(mq20)	Final_EC	Avg_Read_Length_Raw	Avg_Read_Length_Aligned	Estimated_Coverage	Index_Sequence(s)	Index_Match_Raw	Index_Match_Aligned	Seq_Type	Cycles
S_mutans	HiSeq04	KGH2	B	EX3	UDG1	27	PCR3	32860147	31425720	727131	0.0231	509461	0.0069	0.700645	206044	0.0066	51.78	61.3218	6.21518	CAATTAC	1	0	SE	101
S_mutans	HiSeq04	KGH2	B	EX3	UDG1	25	PCR3	41401135	39254635	879528	0.0224	600848	0.0071	0.683148	264713	0.0067	51.51	61.2767	7.97902	TGACGTC	1	0	SE	101
S_mutans	HiSeq04	KGH2	B	EX3	UDG1	24	PCR2	48209865	46031066	1041848	0.0226	738976	0.0066	0.709293	287376	0.0062	51.52	61.2538	8.65889	CAATATG	1	0	SE	101
S_mutans	HiSeq04	KGH2	B	EX3	UDG1	26	PCR1	39899175	38037334	845095	0.0222	581853	0.0069	0.688506	249922	0.0066	51.46	61.3214	7.53868	GATGCCA	1	0	SE	101
T_denticola	Nova16	KGH1	E	WEX1	UDG1	74_6	PCR1	27495480	26032009	91926	0.0035	20336	0.00275	0.221221	68677	0.0026	53.61	89.27	2.1563	TTAACTC+ATGGAGA	0.9828	0.9875	PE	51
T_denticola	Nova16	KGH1	E	WEX1	UDG1	71_6	PCR1	37502275	35501924	127768	0.0036	32646	0.002679	0.25551	91477	0.0026	53.6	89.23	2.87088	TAGGCCG+ATGGAGA	0.9852	0.9872	PE	51
T_denticola	Nova16	KGH1	E	WEX1	UDG1	73_6	PCR1	40534386	38307619	142944	0.0037	39434	0.002702	0.27587	99578	0.0026	53.54	87.92	3.07924	TTCAACC+ATGGAGA	0.9847	0.9877	PE	51
T_denticola	Nova16	KGH1	E	WEX1	UDG1	75_6	PCR1	31709514	29921858	123958	0.0041	37009	0.002906	0.298561	83460	0.0028	53.24	85.78	2.51801	TAGTCTA+ATGGAGA	0.9849	0.9893	PE	51
T_denticola	Nova16	KGH1	E	WEX1	UDG1	76_6	PCR1	36122947	34227879	122080	0.0036	34471	0.00256	0.282364	84192	0.0025	53.62	89.79	2.65883	TGCATGA+ATGGAGA	0.987	0.9896	PE	51
T_denticola	Nova16	KGH1	E	WEX1	UDG1	77_6	PCR1	39031065	36995814	124324	0.0034	36284	0.00238	0.29185	84457	0.0023	53.63	89.36	2.65443	AATAAGC+ATGGAGA	0.9854	0.9901	PE	51
T_denticola	Nova16	KGH1	E	WEX1	UDG1	80_6	PCR1	33768428	32021630	110478	0.0035	30327	0.002503	0.274507	76900	0.0024	53.68	89.43	2.41881	GCAGAAG+ATGGAGA	0.9895	0.9921	PE	51
T_denticola	Nova16	KGH1	E	WEX1	UDG1	78_6	PCR1	32504250	30853341	110321	0.0036	32824	0.002512	0.297532	74359	0.0024	53.65	90.17	2.35824	AGCCTTG+ATGGAGA	0.9808	0.9839	PE	51
T_denticola	Nova16	KGH1	E	WEX1	UDG1	79_6	PCR1	32401627	30699931	105070	0.0034	28420	0.002497	0.270486	73520	0.0024	53.61	90.6	2.34275	CCAACCT+ATGGAGA	0.9828	0.9856	PE	51
T_denticola	Nova16	KGH1	E	WEX1	UDG1	81_6	PCR1	32746671	31053715	103968	0.0033	27349	0.002467	0.263052	73483	0.0024	53.66	90.11	2.32891	AGAATTA+ATGGAGA	0.9759	0.9827	PE	51
F_nucleatum	Nova16	KGH1	E	WEX1	UDG1	74_6	PCR1	27495480	26032009	8115	0.0003	2478	0.000217	0.30536	2594	0.0001	53.61	71.07	0.084318	TTAACTC+ATGGAGA	0.9828	0.9867	PE	51
F_nucleatum	Nova16	KGH1	E	WEX1	UDG1	71_6	PCR1	37502275	35501924	11020	0.0003	3726	0.000205	0.338113	3427	0.0001	53.6	71.81	0.112554	TAGGCCG+ATGGAGA	0.9852	0.9866	PE	51
F_nucleatum	Nova16	KGH1	E	WEX1	UDG1	73_6	PCR1	40534386	38307619	12538	0.0003	4550	0.000209	0.362897	3876	0.0001	53.54	72.53	0.128578	TTCAACC+ATGGAGA	0.9847	0.9886	PE	51
F_nucleatum	Nova16	KGH1	E	WEX1	UDG1	76_6	PCR1	36122947	34227879	10623	0.0003	3704	0.000202	0.348677	3306	0.0001	53.62	74.11	0.112058	TGCATGA+ATGGAGA	0.987	0.9878	PE	51
F_nucleatum	Nova16	KGH1	E	WEX1	UDG1	75_6	PCR1	31709514	29921858	10814	0.0004	3850	0.000233	0.35602	3261	0.0001	53.24	66.18	0.098705	TAGTCTA+ATGGAGA	0.9849	0.9891	PE	51
F_nucleatum	Nova16	KGH1	E	WEX1	UDG1	77_6	PCR1	39031065	36995814	10821	0.0003	3892	0.000187	0.359671	3074	0.0001	53.63	70.14	0.098613	AATAAGC+ATGGAGA	0.9854	0.9898	PE	51
F_nucleatum	Nova16	KGH1	E	WEX1	UDG1	78_6	PCR1	32504250	30853341	9684	0.0003	3435	0.000203	0.354709	2910	0.0001	53.65	74.36	0.098968	AGCCTTG+ATGGAGA	0.9808	0.9815	PE	51
F_nucleatum	Nova16	KGH1	E	WEX1	UDG1	79_6	PCR1	32401627	30699931	9030	0.0003	2987	0.000197	0.330786	2789	0.0001	53.61	72.77	0.092825	CCAACCT+ATGGAGA	0.9828	0.9831	PE	51
F_nucleatum	Nova16	KGH1	E	WEX1	UDG1	80_6	PCR1	33768428	32021630	9407	0.0003	3157	0.000195	0.335601	2915	0.0001	53.68	70.84	0.094445	GCAGAAG+ATGGAGA	0.9895	0.9917	PE	51
F_nucleatum	Nova16	KGH1	E	WEX1	UDG1	81_6	PCR1	32746671	31053715	8958	0.0003	2903	0.000195	0.324068	2698	0.0001	53.66	72.59	0.089574	AGAATTA+ATGGAGA	0.9759	0.9825	PE	51
T_forsythia	Nova16	KGH1	E	WEX1	UDG1	76_6	PCR1	36122947	34227879	50106	0.0015	14852	0.00103	0.296412	31527	0.0009	53.62	61.64	0.570639	TGCATGA+ATGGAGA	0.987	0.9901	PE	51
T_forsythia	Nova16	KGH1	E	WEX1	UDG1	78_6	PCR1	32504250	30853341	44247	0.0014	13676	0.000991	0.309083	27142	0.0009	53.65	62.81	0.500596	AGCCTTG+ATGGAGA	0.9808	0.9845	PE	51
T_forsythia	Nova16	KGH1	E	WEX1	UDG1	77_6	PCR1	39031065	36995814	53123	0.0014	16332	0.000994	0.307437	32822	0.0009	53.63	62.36	0.601018	AATAAGC+ATGGAGA	0.9854	0.9899	PE	51
T_forsythia	Nova16	KGH1	E	WEX1	UDG1	80_6	PCR1	33768428	32021630	46329	0.0014	13253	0.001033	0.286063	29510	0.0009	53.68	62.53	0.541844	GCAGAAG+ATGGAGA	0.9895	0.9928	PE	51
T_forsythia	Nova16	KGH1	E	WEX1	UDG1	73_6	PCR1	40534386	38307619	58253	0.0015	16717	0.001084	0.286972	37103	0.001	53.54	61.68	0.672001	TTCAACC+ATGGAGA	0.9847	0.9873	PE	51
T_forsythia	Nova16	KGH1	E	WEX1	UDG1	71_6	PCR1	37502275	35501924	52782	0.0015	14162	0.001088	0.268311	34569	0.001	53.6	61.82	0.627527	TAGGCCG+ATGGAGA	0.9852	0.9863	PE	51
T_forsythia	Nova16	KGH1	E	WEX1	UDG1	79_6	PCR1	32401627	30699931	43324	0.0014	12022	0.00102	0.277491	27812	0.0009	53.61	62.5	0.510421	CCAACCT+ATGGAGA	0.9828	0.9849	PE	51
T_forsythia	Nova16	KGH1	E	WEX1	UDG1	81_6	PCR1	32746671	31053715	43310	0.0014	11967	0.001009	0.27631	27825	0.0009	53.66	62.47	0.510415	AGAATTA+ATGGAGA	0.9759	0.9826	PE	51
T_forsythia	Nova16	KGH1	E	WEX1	UDG1	75_6	PCR1	31709514	29921858	51737	0.0017	15689	0.001205	0.303245	32067	0.0011	53.24	59.37	0.559039	TAGTCTA+ATGGAGA	0.9849	0.9886	PE	51
T_forsythia	Nova16	KGH1	E	WEX1	UDG1	74_6	PCR1	27495480	26032009	38525	0.0015	9133	0.001129	0.237067	26216	0.001	53.61	62.1	0.478051	TTAACTC+ATGGAGA	0.9828	0.9866	PE	51
T_denticola	Nova19	KGH1	E	WEX1	UDG1	73_6	PCR1	20530527	19742044	77441	0.0039	15301	0.003148	0.197583	59606	0.003	66.83	67.46	1.41426	TTCAACC+ATGGAGA	0.9833	0.9852	PE	101
T_denticola	Nova19	KGH1	E	WEX1	UDG1	74_6	PCR1	14188224	13633293	50330	0.0037	8231	0.003088	0.163541	40164	0.0029	67.55	68.09	0.961862	TTAACTC+ATGGAGA	0.9768	0.9808	PE	101
T_denticola	Nova19	KGH1	E	WEX1	UDG1	71_6	PCR1	18965003	18230816	69265	0.0038	12843	0.003095	0.185418	54096	0.003	67.35	67.95	1.29285	TAGGCCG+ATGGAGA	0.9827	0.9849	PE	101
T_denticola	Nova19	KGH1	E	WEX1	UDG1	77_6	PCR1	19210905	18461383	65774	0.0036	13248	0.002845	0.201417	50170	0.0027	68.34	68.15	1.20255	AATAAGC+ATGGAGA	0.9884	0.9906	PE	101
T_denticola	Nova19	KGH1	E	WEX1	UDG1	76_6	PCR1	17603792	16911721	64095	0.0038	12674	0.003041	0.197738	49146	0.0029	67.86	67.83	1.17247	TGCATGA+ATGGAGA	0.9856	0.9874	PE	101
T_denticola	Nova19	KGH1	E	WEX1	UDG1	75_6	PCR1	17427562	16743333	70887	0.0042	15640	0.0033	0.220633	52823	0.0032	63.86	64.69	1.20186	TAGTCTA+ATGGAGA	0.9821	0.9851	PE	101
T_denticola	Nova19	KGH1	E	WEX1	UDG1	78_6	PCR1	17005660	16351667	62151	0.0038	13399	0.002981	0.215588	46586	0.0028	68.79	68.41	1.1209	AGCCTTG+ATGGAGA	0.9765	0.9804	PE	101
T_denticola	Nova19	KGH1	E	WEX1	UDG1	79_6	PCR1	16788484	16113364	58793	0.0036	11697	0.002923	0.198952	44964	0.0028	68.74	68.58	1.08456	CCAACCT+ATGGAGA	0.9801	0.9827	PE	101
T_denticola	Nova19	KGH1	E	WEX1	UDG1	80_6	PCR1	15342961	14748860	53844	0.0037	9702	0.002993	0.180187	42089	0.0029	67.9	67.71	1.00234	GCAGAAG+ATGGAGA	0.9845	0.9873	PE	101
T_denticola	Nova19	KGH2	F	EX3	UDG1	94_3	PCR1	36642003	33681989	27919	0.0008	8516	0.000576	0.305025	16467	0.0005	47.53	46.03	0.266592	GTACTAT+CCTAGGT	0.9831	0.9894	PE	101
T_denticola	Nova19	KGH2	F	EX3	UDG1	95_3	PCR1	6512365	5972505	4987	0.0008	928	0.00068	0.186084	2919	0.0005	46.6	45.32	0.046528	CGAGATC+CCTAGGT	0.9754	0.9792	PE	101
T_denticola	Nova19	KGH2	F	EX3	UDG1	143_3	PCR1	30457613	28051403	22258	0.0008	6351	0.000567	0.285336	13197	0.0005	47.44	45.35	0.210497	CCTCGCC+CCTAGGT	0.9807	0.984	PE	101
T_denticola	Nova19	KGH1	E	WEX1	UDG1	81_6	PCR1	16607799	15949241	56308	0.0035	10607	0.002865	0.188375	43546	0.0027	68.58	68.45	1.04837	AGAATTA+ATGGAGA	0.9684	0.9759	PE	101
F_nucleatum	Nova19	KGH1	E	WEX1	UDG1	71_6	PCR1	18965003	18230816	6607	0.0004	1686	0.00027	0.255184	2028	0.0001	67.35	53.62	0.049735	TAGGCCG+ATGGAGA	0.9827	0.9845	PE	101
F_nucleatum	Nova19	KGH1	E	WEX1	UDG1	74_6	PCR1	14188224	13633293	5029	0.0004	1107	0.000288	0.220123	1549	0.0001	67.55	52.64	0.037293	TTAACTC+ATGGAGA	0.9768	0.982	PE	101
F_nucleatum	Nova19	KGH1	E	WEX1	UDG1	73_6	PCR1	20530527	19742044	7439	0.0004	2046	0.000273	0.275037	2278	0.0001	66.83	53.27	0.055501	TTCAACC+ATGGAGA	0.9833	0.9848	PE	101
F_nucleatum	Nova19	KGH1	E	WEX1	UDG1	77_6	PCR1	19210905	18461383	6370	0.0003	1643	0.000256	0.257928	1832	0.0001	68.34	53.08	0.044475	AATAAGC+ATGGAGA	0.9884	0.9905	PE	101
F_nucleatum	Nova19	KGH1	E	WEX1	UDG1	76_6	PCR1	17603792	16911721	6417	0.0004	1562	0.000287	0.243416	1964	0.0001	67.86	53.51	0.048066	TGCATGA+ATGGAGA	0.9856	0.9874	PE	101
F_nucleatum	Nova19	KGH1	E	WEX1	UDG1	75_6	PCR1	17427562	16743333	7118	0.0004	1983	0.000307	0.278589	2061	0.0001	63.86	51.1	0.048168	TAGTCTA+ATGGAGA	0.9821	0.9872	PE	101
F_nucleatum	Nova19	KGH1	E	WEX1	UDG1	80_6	PCR1	15342961	14748860	5352	0.0004	1269	0.000277	0.237108	1597	0.0001	67.9	52.5	0.038347	GCAGAAG+ATGGAGA	0.9845	0.9864	PE	101
F_nucleatum	Nova19	KGH1	E	WEX1	UDG1	78_6	PCR1	17005660	16351667	5861	0.0004	1514	0.000266	0.258318	1722	0.0001	68.79	54.64	0.043034	AGCCTTG+ATGGAGA	0.9765	0.9793	PE	101
F_nucleatum	Nova19	KGH1	E	WEX1	UDG1	79_6	PCR1	16788484	16113364	5810	0.0004	1412	0.000273	0.243029	1744	0.0001	68.74	53.51	0.042682	CCAACCT+ATGGAGA	0.9801	0.9829	PE	101
F_nucleatum	Nova19	KGH1	E	WEX1	UDG1	81_6	PCR1	16607799	15949241	5461	0.0003	1291	0.000261	0.236404	1556	0.0001	68.58	52.36	0.037263	AGAATTA+ATGGAGA	0.9684	0.9743	PE	101
F_nucleatum	Nova19	KGH2	F	EX3	UDG1	143_3	PCR1	30457613	28051403	17250	0.0006	4767	0.000445	0.276348	7810	0.0003	47.44	43.0562	0.153798	CCTCGCC+CCTAGGT	0.9807	0.9837	PE	101
F_nucleatum	Nova19	KGH2	F	EX3	UDG1	94_3	PCR1	36642003	33681989	21309	0.0006	6272	0.000446	0.294336	9924	0.0003	47.53	43.777	0.198699	GTACTAT+CCTAGGT	0.9831	0.9875	PE	101
F_nucleatum	Nova19	KGH2	F	EX3	UDG1	95_3	PCR1	6512365	5972505	4001	0.0007	547	0.000578	0.136716	1877	0.0003	46.6	43.3377	0.037204	CGAGATC+CCTAGGT	0.9754	0.9826	PE	101
T_forsythia	Nova19	KGH1	E	WEX1	UDG1	80_6	PCR1	15342961	14748860	26634	0.0018	5494	0.001433	0.206278	18718	0.0013	67.9	49.6	0.27262	GCAGAAG+ATGGAGA	0.9845	0.985	PE	101
T_forsythia	Nova19	KGH1	E	WEX1	UDG1	74_6	PCR1	14188224	13633293	24868	0.0018	4693	0.00148	0.188716	17888	0.0013	67.55	49.85	0.261844	TTAACTC+ATGGAGA	0.9768	0.9792	PE	101
T_forsythia	Nova19	KGH1	E	WEX1	UDG1	77_6	PCR1	19210905	18461383	33057	0.0018	7656	0.001376	0.2316	22557	0.0012	68.34	49.58	0.328401	AATAAGC+ATGGAGA	0.9884	0.9913	PE	101
T_forsythia	Nova19	KGH1	E	WEX1	UDG1	78_6	PCR1	17005660	16351667	29566	0.0018	7112	0.001373	0.240547	19987	0.0012	68.79	50.07	0.293861	AGCCTTG+ATGGAGA	0.9765	0.978	PE	101
T_forsythia	Nova19	KGH1	E	WEX1	UDG1	71_6	PCR1	18965003	18230816	33821	0.0019	7016	0.00147	0.207445	23978	0.0013	67.35	49.57	0.349018	TAGGCCG+ATGGAGA	0.9827	0.9841	PE	101
T_forsythia	Nova19	KGH1	E	WEX1	UDG1	79_6	PCR1	16788484	16113364	28662	0.0018	6360	0.001384	0.221897	19766	0.0012	68.74	49.77	0.28887	CCAACCT+ATGGAGA	0.9801	0.9806	PE	101
T_forsythia	Nova19	KGH1	E	WEX1	UDG1	81_6	PCR1	16607799	15949241	28074	0.0018	6022	0.001383	0.214505	19592	0.0012	68.58	49.55	0.285062	AGAATTA+ATGGAGA	0.9684	0.9737	PE	101
T_forsythia	Nova19	KGH1	E	WEX1	UDG1	76_6	PCR1	17603792	16911721	30925	0.0018	6773	0.001428	0.219014	21452	0.0013	67.86	49.3	0.31055	TGCATGA+ATGGAGA	0.9856	0.9865	PE	101
T_forsythia	Nova19	KGH1	E	WEX1	UDG1	75_6	PCR1	17427562	16743333	34318	0.002	8263	0.001556	0.240777	23083	0.0014	63.86	48.27	0.327179	TAGTCTA+ATGGAGA	0.9821	0.9848	PE	101
T_forsythia	Nova19	KGH1	E	WEX1	UDG1	73_6	PCR1	20530527	19742044	37165	0.0019	8219	0.001466	0.221149	25780	0.0013	66.83	49.59	0.375399	TTCAACC+ATGGAGA	0.9833	0.9851	PE	101
T_forsythia	Nova19	KGH2	F	EX3	UDG1	143_3	PCR1	30457613	28051403	20064	0.0007	5218	0.000529	0.260068	12097	0.0004	47.44	39.8717	0.141631	CCTCGCC+CCTAGGT	0.9807	0.9832	PE	101
T_forsythia	Nova19	KGH2	F	EX3	UDG1	94_3	PCR1	36642003	33681989	24585	0.0007	6830	0.000527	0.277812	14616	0.0004	47.53	40.0694	0.171972	GTACTAT+CCTAGGT	0.9831	0.9879	PE	101
T_forsythia	Nova19	KGH2	F	EX3	UDG1	95_3	PCR1	6512365	5972505	4507	0.0008	723	0.000634	0.160417	2826	0.0005	46.6	39.5287	0.032802	CGAGATC+CCTAGGT	0.9754	0.9796	PE	101
T_forsythia	Nova39	KGH1	E	WEX1	LIB1	94_45	PCR2	79256852	76357434	117297	0.0015	63830	0.0007	0.544174	47381	0.0006	63.49	51.82	0.720971	GTACTAT+AGCAGGT	0.9808	0.9826	PE	101

## Sheet: S10 Summary Alignment statistic
Genome		KGH1-A (root)	KGH1-E (crown)	KGH2-B (root)	KGH2-F (crown)
S. mutans UA159	Mean Coverage	-	-	30.4989	-
	Std Coverage	-	-	14.5985	-
	% reference covered >= 1x	-	-	89.08	-
	-Δ%	-	-	0.999997	-
T. denticola	Mean Coverage	-	25.9305	-	1.9573
	Std Coverage	-	14.3589	-	1.9289
	% reference covered >= 1x	-	92.03	-	75.69
	-Δ%	-	1	-	1
T. forsythia	Mean Coverage	-	5.7208	-	1.0159
	Std Coverage	-	7.6555	-	1.7189
	% reference covered >= 1x	-	70.58	-	46.13
	-Δ%	-	0.999992	-	1
P. gingivalis	Mean Coverage	-	0.2509	-	0.065
	Std Coverage	-	1.0741	-	0.5011
	% reference covered >= 1x	-	0.1086	-	0.041
	-Δ%	-	1	-	0.838
F. nucleatum	Mean Coverage	-	1.2401	-	1.5577
	Std Coverage	-	1.8828	-	1.8531
	% reference covered >= 1x	-	58.45	-	67.83
	-Δ%	-	1	-	1

[truncated: 5 more sheets: S11 Tannerella forsythia publis, S12 Treponema denticola alignme, S13 Metagenomic Assembly CheckM, S14 Treponema denticola heteroz, S15 T. forsythia estimated hete]
